# Supplementary material for: Multi-breed genome-wide association study reveals novel loci associated with the weight of internal organs
Source: Genet Sel Evol. 2015 Nov 17;47:87. doi: 10.1186/s12711-015-0168-7 (PMC4647478; doi:10.1186/s12711-015-0168-7)
Supplement: Supplementary file 1 — 10.1186/s12711-015-0168-7 Results of the correlation analysis for traits studied in five populations. This table contains the estimated correlations and 95 % confidence intervals between traits for F2 pigs (Table S1A), Sutai pigs (Table S1B), Laiwu pigs (Table S1C), Erhualian pigs (Table S1D) and DLY pigs (Table S1E). [file 12711_2015_168_MOESM1_ESM.xls]

## Sheet: Sheet1
Table S1. The correlations analysis results for traits studied in five populations
Table S1A. The estimate and 95% confidence interval of the correlations analysis for traits studied in F2 pigs
Trait	HeartW	LiverW	SpleenW	KidneyW	CarcassW
HeartW	-	0.63 (0.59 - 0.67)	0.40 (0.34 - 0.45)	0.63 (0.59 - 0.67)	0.67 (0.64 - 0.71)
LiverW	0.63 (0.59 - 0.67)	-	0.43 (0.37 - 0.48)	0.60 (0.55 - 0.63)	0.62 (0.58 - 0.66)
SpleenW	0.40 (0.34 - 0.45)	0.43 (0.37 - 0.48)	-	0.37 (0.32 - 0.43)	0.36 (0.30 - 0.41)
KidneyW	0.63 (0.59 - 0.67)	0.60 (0.55 - 0.63)	0.37 (0.32 - 0.43)	-	0.63 (0.59 - 0.66)
CarcassW	0.67 (0.64 - 0.71)	0.62 (0.58 - 0.66)	0.36 (0.30 - 0.41)	0.63 (0.59 - 0.66)	-
Table S1B. The estimate and 95% confidence interval of the correlations analysis for traits studied in Sutai pigs
Trait	HeartW	LiverW	SpleenW	KidneyW	CarcassW
HeartW	-	0.58 (0.51 - 0.64)	0.46 (0.37 - 0.53)	0.60 (0.53 - 0.66)	0.66 (0.60 - 0.72)
LiverW	0.58 (0.51 - 0.64)	-	0.47 (0.39 - 0.54)	0.59 (0.52 - 0.65)	0.63 (0.56 - 0.68)
SpleenW	0.46 (0.37 - 0.53)	0.47 (0.39 - 0.54)	-	0.48 (0.40 - 0.55)	0.45 (0.37 - 0.53)
KidneyW	0.60 (0.53 - 0.66)	0.59 (0.52 - 0.65)	0.48 (0.40 - 0.55)	-	0.54 (0.46 - 0.60)
CarcassW	0.66 (0.60 - 0.72)	0.63 (0.56 - 0.68)	0.45 (0.37 - 0.53)	0.54 (0.46 - 0.60)	-
Table S1C. The estimate and 95% confidence interval of the correlations analysis for traits studied in Laiwu pigs
Trait	HeartW	LiverW	SpleenW	KidneyW	CarcassW
HeartW	-	0.42 (0.31 - 0.5)	0.30 (0.20 - 0.40)	0.43 (0.34 - 0.52)	0.57 (0.50 - 0.65)
LiverW	0.42 (0.31 - 0.50)	-	0.14 (0.02 - 0.25)	0.45 (0.35 - 0.53)	0.42 (0.33 - 0.51)
SpleenW	0.30 (0.20 - 0.40)	0.14 (0.02 - 0.25)	-	0.21 (0.13 - 0.34)	0.24 (0.14 - 0.34)
KidneyW	0.43 (0.34 - 0.52)	0.45 (0.35 - 0.53)	0.21 (0.13 - 0.34)	-	0.34 (0.25 - 0.44)
CarcassW	0.57 (0.50 - 0.65)	0.42 (0.33 - 0.51)	0.24 (0.14 - 0.34)	0.34 (0.25 - 0.44)	-
Table S1D. The estimate and 95% confidence interval of the correlations analysis for traits studied in Erhualian pigs
Trait	HeartW	LiverW	SpleenW	KidneyW	CarcassW
HeartW	-	0.44 (0.35 - 0.53)	0.22 (0.11 - 0.32)	0.53 (0.45 - 0.61)	0.68 (0.63 - 0.74)
LiverW	0.44 (0.35 - 0.53)	-	0.36 (0.26 - 0.46)	0..48 (0.39 - 0.56)	0.39 (0.29 - 0.48)
SpleenW	0.22 (0.11 - 0.32)	0.36 (0.26 - 0.46)	-	0.22 (0.11 - 0.32)	0.22 (0.11 - 0.32)
KidneyW	0.53 (0.45 - 0.61)	0.48 (0.39 - 0.56)	0.22 (0.11 - 0.32)	-	0.46 (0.38 - 0.55)
CarcassW	0.68 (0.63 - 0.74)	0.39 (0.29 - 0.48)	0.22 (0.11 - 0.32)	0.46 (0.38 - 0.55)	-
Table S1E. The estimate and 95% confidence interval of the correlations analysis for traits studied in DLY pigs
Trait	HeartW	LiverW	SpleenW	CarcassW
HeartW	-	0.40 (0.33 - 0.46)	0.28 (0.21 - 0.36)	0.46 (0.4 - 0.52)
LiverW	0.40 (0.33 - 0.46)	-	0.31 (0.23 - 0.38)	0.36 (0.29 - 0.43)
SpleenW	0.28 (0.21 - 0.36)	0.31 (0.23 - 0.38)	-	0.25 (0.17 - 0.32)
CarcassW	0.46 (0.40 - 0.52)	0.36 (0.29 - 0.43)	0.25 (0.17 - 0.32)	-
