# Supplementary material for: Multi-breed genome-wide association study reveals novel loci associated with the weight of internal organs
Source: Genet Sel Evol. 2015 Nov 17;47:87. doi: 10.1186/s12711-015-0168-7 (PMC4647478; doi:10.1186/s12711-015-0168-7)
Supplement: Supplementary file 2 — 10.1186/s12711-015-0168-7 Suggestive significant SNPs for the weights of four internal organs and carcass in five populations. A total of 248 suggestive significant SNPs were identified in our study, including 91 for heart weight, 125 for liver weight, 6 for spleen weight, 12 for kidney weight and 14 for carcass weight. [file 12711_2015_168_MOESM2_ESM.xls]

## Sheet: Table S1
Suggestive significant SNPs for the weights of 4 internal organ and carcass weight in five populations.
Trait	Population	SNP	Chr	Pos(bp)	p-value	Effect
HeartW	DLY	ASGA0082882	10	32207568	9.05e-07	0.0134332
HeartW	Erhualian	DRGA0007316	7	21519139	1.34e-05	-0.0142718
HeartW	F2	ASGA0098481	2	920370	2e-10	0.0175617
HeartW	F2	ALGA0116344	2	1249101	1.97e-09	0.0164842
HeartW	F2	ALGA0103099	2	1289212	2.91e-09	0.0141786
HeartW	F2	MARC0095814	2	1024375	4.51e-08	-0.01341
HeartW	F2	M1GA0025119	2	1021191	1.38e-07	0.0120547
HeartW	F2	ASGA0008883	2	9260718	2.39e-07	-0.0135887
HeartW	F2	H3GA0005813	2	7103886	5.72e-07	0.015564
HeartW	F2	ALGA0011706	2	7132663	7.97e-07	0.0153677
HeartW	F2	ALGA0112642	2	1505302	1.28e-06	0.0111965
HeartW	F2	H3GA0005590	2	2992926	4.64e-06	0.0137761
HeartW	F2	ASGA0008857	2	7864133	5.04e-06	0.0142745
HeartW	F2	ASGA0008575	2	4872634	9.13e-06	-0.01171
HeartW	F2	DIAS0004764	2	4609545	1.22e-05	0.013296
HeartW	F2	ALGA0015993	2	137064501	1.3e-05	0.01236
HeartW	F2	ASGA0084492	2	6331738	1.5e-05	0.0132882
HeartW	F2	ASGA0098368	2	138042998	1.58e-05	0.0127654
HeartW	F2	ASGA0011937	2	136416264	2.25e-05	-0.011734
HeartW	F2	MARC0058766	7	34803564	1.48e-09	0.0221065
HeartW	F2	MARC0033464	7	35177641	3.22e-09	0.0215807
HeartW	F2	ASGA0032302	7	32957768	2.92e-08	-0.0199385
HeartW	F2	ALGA0040260	7	35002839	1.58e-07	0.02073
HeartW	F2	ALGA0040263	7	35017672	1.58e-07	0.02073
HeartW	F2	ASGA0032526	7	35251345	1.58e-07	0.02073
HeartW	F2	ASGA0032536	7	35150544	1.96e-07	0.0205608
HeartW	F2	H3GA0020765	7	34755602	3.13e-07	0.0201759
HeartW	F2	ASGA0032571	7	35709335	4.17e-07	0.0200476
HeartW	F2	ASGA0032322	7	33259683	4.71e-07	0.0195137
HeartW	F2	H3GA0020641	7	32997273	4.71e-07	0.0195137
HeartW	F2	ASGA0032549	7	35356274	4.96e-07	0.0199342
HeartW	F2	ASGA0032562	7	35530333	4.96e-07	0.0199342
HeartW	F2	H3GA0020824	7	35332373	4.96e-07	0.0199342
HeartW	F2	INRA0024805	7	35579961	4.96e-07	0.0199342
HeartW	F2	ALGA0040076	7	33299125	6.06e-07	0.0195934
HeartW	F2	H3GA0020623	7	32858692	6.28e-07	0.0193271
HeartW	F2	ALGA0040370	7	37231172	6.5e-07	0.0175417
HeartW	F2	H3GA0020739	7	34556148	7.01e-07	0.0184754
HeartW	F2	INRA0024695	7	33388999	9.07e-07	0.0192931
HeartW	F2	ALGA0039974	7	31822729	9.36e-07	0.0190151
HeartW	F2	ALGA0040377	7	37288793	9.48e-07	0.0171364
HeartW	F2	MARC0050171	7	32215714	9.78e-07	0.0187108
HeartW	F2	ALGA0039998	7	32097514	1.13e-06	0.0188556
HeartW	F2	MARC0050857	7	31778883	1.16e-06	0.0187629
HeartW	F2	ASGA0032595	7	36497507	1.33e-06	0.0191101
HeartW	F2	H3GA0020614	7	32291803	1.45e-06	0.018586
HeartW	F2	ALGA0040148	7	33991469	1.46e-06	0.0179413
HeartW	F2	ALGA0039990	7	32016844	1.58e-06	0.0185267
HeartW	F2	ASGA0032250	7	32079044	1.78e-06	0.0186019
HeartW	F2	ASGA0100868	7	31914593	1.81e-06	0.0185907
HeartW	F2	MARC0098266	7	31945954	1.81e-06	0.0185907
HeartW	F2	SIRI0000698	7	31976416	1.81e-06	0.0185907
HeartW	F2	ASGA0032262	7	32390099	2.08e-06	0.018478
HeartW	F2	ASGA0032245	7	31989509	2.11e-06	0.0184666
HeartW	F2	ASGA0032655	7	37395581	2.22e-06	0.0186956
HeartW	F2	ALGA0040856	7	43166101	3.05e-06	0.017102
HeartW	F2	MARC0080097	7	32851505	3.61e-06	0.0170786
HeartW	F2	ASGA0032205	7	31365637	6.48e-06	0.0171548
HeartW	F2	ALGA0040066	7	33182159	6.8e-06	0.0155517
HeartW	F2	ASGA0032818	7	39785801	8.15e-06	0.0173627
HeartW	F2	H3GA0020562	7	31140349	9.56e-06	0.0168531
HeartW	F2	DRGA0007496	7	36475968	1.1e-05	-0.0160453
HeartW	F2	MARC0074480	7	42999450	1.16e-05	0.0161629
HeartW	F2	ASGA0033314	7	48120121	1.28e-05	0.0176577
HeartW	F2	ALGA0040243	7	34873838	1.53e-05	-0.0163173
HeartW	F2	ASGA0032589	7	36378825	1.68e-05	-0.0157221
HeartW	F2	ASGA0032592	7	36453640	1.68e-05	-0.0157221
HeartW	F2	ASGA0032174	7	31045816	2.03e-05	0.0161395
HeartW	F2	M1GA0010080	7	39816243	2.04e-05	0.0165605
HeartW	Laiwu	ASGA0020089	4	77161841	2.05e-07	0.0186046
HeartW	Laiwu	DRGA0004912	4	79564287	6.52e-07	0.0184479
HeartW	Laiwu	ASGA0020187	4	79089028	1.52e-06	0.0177418
HeartW	Laiwu	INRA0014995	4	82649197	2.36e-06	0.0179229
HeartW	Laiwu	ALGA0025820	4	78664472	6.39e-06	0.0176028
HeartW	Laiwu	INRA0014994	4	82528375	7.24e-06	0.0172376
HeartW	Laiwu	DRGA0004858	4	75471802	7.46e-06	0.0160308
HeartW	Laiwu	ALGA0025656	4	75344473	8.18e-06	0.0167704
HeartW	Laiwu	ASGA0020190	4	79135366	8.21e-06	0.0164025
HeartW	Laiwu	ALGA0025655	4	75301032	8.23e-06	0.017034
HeartW	Laiwu	ALGA0025658	4	75387791	8.23e-06	0.017034
HeartW	Laiwu	H3GA0012892	4	75425416	8.23e-06	0.017034
HeartW	Laiwu	MARC0093305	4	79223772	1.04e-05	0.0161454
HeartW	Laiwu	ALGA0026003	4	82027009	1.13e-05	0.0169256
HeartW	Laiwu	ASGA0020328	4	82079152	1.13e-05	0.0169256
HeartW	Laiwu	MARC0018255	4	84479048	1.15e-05	0.0159712
HeartW	Laiwu	ALGA0025769	4	77647600	1.31e-05	0.0157621
HeartW	Laiwu	MARC0029339	4	73835408	1.94e-05	0.0165576
HeartW	Laiwu	ALGA0025903	4	79625080	2.24e-05	0.0167381
HeartW	Laiwu	H3GA0013118	4	83540674	2.3e-05	-0.0105007
HeartW	Sutai	H3GA0005515	2	2546707	3.84e-06	0.0148525
HeartW	Sutai	MARC0033927	2	211101	2.13e-06	0.0332089
LiverW	DLY	ASGA0034734	7	89110994	1.63e-05	0.0722489
LiverW	DLY	ASGA0034758	7	89680766	6.43e-06	0.0876904
LiverW	DLY	ASGA0034766	7	89831548	8.41e-06	0.0460526
LiverW	DLY	MARC0040388	12	36269864	2.04e-05	-0.0703068
LiverW	DLY	H3GA0050278	18	3808173	9.25e-06	0.0526887
LiverW	F2	H3GA0006461	2	32407451	1.36e-05	0.0672886
LiverW	F2	ALGA0039880	7	30978428	1.83e-05	0.0691095
LiverW	F2	ASGA0032174	7	31045816	1.38e-05	0.0701122
LiverW	F2	H3GA0020562	7	31140349	1.09e-05	0.0712936
LiverW	F2	ASGA0032205	7	31365637	9.01e-06	0.0719027
LiverW	F2	ALGA0039947	7	31487843	1.69e-05	0.0617148
LiverW	F2	MARC0050857	7	31778883	1.08e-06	0.0798813
LiverW	F2	ALGA0039974	7	31822729	1.55e-06	0.0790191
LiverW	F2	ASGA0100868	7	31914593	3.07e-06	0.0769969
LiverW	F2	MARC0098266	7	31945954	3.07e-06	0.0769969
LiverW	F2	SIRI0000698	7	31976416	3.07e-06	0.0769969
LiverW	F2	ASGA0032245	7	31989509	4.23e-06	0.0759219
LiverW	F2	ALGA0039990	7	32016844	2.61e-06	0.077068
LiverW	F2	ASGA0032250	7	32079044	2.78e-06	0.077295
LiverW	F2	ALGA0039998	7	32097514	5.62e-06	0.0747238
LiverW	F2	MARC0050171	7	32215714	1.61e-06	0.0782109
LiverW	F2	H3GA0020614	7	32291803	6.59e-06	0.0739963
LiverW	F2	ASGA0032262	7	32390099	3.84e-06	0.0762208
LiverW	F2	MARC0080097	7	32851505	9.52e-06	0.0699707
LiverW	F2	H3GA0020623	7	32858692	3.43e-07	0.0839961
LiverW	F2	ASGA0032302	7	32957768	5.06e-08	-0.0845945
LiverW	F2	H3GA0020641	7	32997273	3.37e-08	0.0907856
LiverW	F2	ALGA0040066	7	33182159	2.15e-05	0.0640757
LiverW	F2	ASGA0032322	7	33259683	3.37e-08	0.0907856
LiverW	F2	ALGA0040076	7	33299125	1.23e-07	0.0879582
LiverW	F2	INRA0024695	7	33388999	3.55e-08	0.0917865
LiverW	F2	ALGA0040148	7	33991469	3.34e-07	0.0814947
LiverW	F2	MARC0069646	7	34103417	8.69e-06	0.109815
LiverW	F2	M1GA0009910	7	34350491	1.05e-05	0.103996
LiverW	F2	H3GA0020739	7	34556148	1.2e-07	0.0844966
LiverW	F2	M1GA0009960	7	34743041	1.53e-05	-0.0821357
LiverW	F2	H3GA0020765	7	34755602	8.36e-09	0.0962608
LiverW	F2	MARC0058766	7	34803564	1.91e-10	0.100272
LiverW	F2	ALGA0040227	7	34835986	2.99e-06	-0.0790401
LiverW	F2	ALGA0040260	7	35002839	2.82e-09	0.0995263
LiverW	F2	ALGA0040263	7	35017672	2.82e-09	0.0995263
LiverW	F2	ASGA0032536	7	35150544	4.2e-09	0.098435
LiverW	F2	MARC0033464	7	35177641	2.67e-09	0.0936173
LiverW	F2	ASGA0032526	7	35251345	2.82e-09	0.0995263
LiverW	F2	H3GA0020824	7	35332373	3.29e-09	0.0994017
LiverW	F2	ASGA0032549	7	35356274	3.29e-09	0.0994017
LiverW	F2	ASGA0032562	7	35530333	3.29e-09	0.0994017
LiverW	F2	INRA0024805	7	35579961	3.29e-09	0.0994017
LiverW	F2	ASGA0032571	7	35709335	4.45e-09	0.0985525
LiverW	F2	ASGA0032595	7	36497507	2.08e-08	0.0940958
LiverW	F2	ASGA0032655	7	37395581	8.34e-09	0.0966068
LiverW	F2	ASGA0032818	7	39785801	6.21e-08	0.089708
LiverW	F2	M1GA0010080	7	39816243	2.88e-07	0.0850748
LiverW	F2	ALGA0040598	7	39906109	1.92e-07	0.0863547
LiverW	F2	MARC0051108	7	40265147	5.25e-08	0.0911474
LiverW	F2	MARC0044921	7	40265469	2.25e-06	0.0702183
LiverW	F2	ALGA0040640	7	40398610	7.41e-08	0.0900808
LiverW	F2	M1GA0010112	7	40441888	3.75e-08	0.0913421
LiverW	F2	ASGA0032930	7	40711777	5.93e-08	0.0905476
LiverW	F2	H3GA0021101	7	40774305	8.95e-08	0.0894471
LiverW	F2	ASGA0032963	7	40847468	1.22e-07	0.0883797
LiverW	F2	H3GA0021114	7	40927407	8.95e-08	0.0894471
LiverW	F2	ALGA0040717	7	41004531	6.41e-08	0.0905021
LiverW	F2	M1GA0010127	7	41140990	1.15e-07	0.0888257
LiverW	F2	ALGA0040739	7	41202819	1.45e-07	0.088047
LiverW	F2	MARC0022673	7	41217232	1.15e-07	0.0888257
LiverW	F2	H3GA0021132	7	41265270	1.58e-07	0.0873761
LiverW	F2	ASGA0033013	7	41350596	1.06e-07	0.0890866
LiverW	F2	MARC0104632	7	41580980	6.16e-06	0.0716027
LiverW	F2	H3GA0021153	7	41762040	1.53e-06	0.0809006
LiverW	F2	ALGA0040801	7	41984352	2.09e-06	0.0798046
LiverW	F2	MARC0066246	7	42000072	2.09e-06	0.0798046
LiverW	F2	ALGA0040803	7	42024915	2.84e-06	0.0787302
LiverW	F2	H3GA0021194	7	42150905	4.51e-06	0.0771037
LiverW	F2	ALGA0040834	7	42489659	4.75e-06	0.0769393
LiverW	F2	ALGA0040847	7	42805399	1.22e-06	0.0815036
LiverW	F2	MARC0074480	7	42999450	9.58e-07	0.0782302
LiverW	F2	ASGA0033095	7	43103102	3.27e-06	0.0781912
LiverW	F2	ALGA0040854	7	43127838	4.29e-06	0.0773572
LiverW	F2	ALGA0040856	7	43166101	5.7e-07	0.0796728
LiverW	F2	ALGA0040857	7	43190587	4.29e-06	0.0773572
LiverW	F2	ASGA0033096	7	43205140	3.18e-06	0.0784345
LiverW	F2	ALGA0040859	7	43342944	4.29e-06	0.0773572
LiverW	F2	ASGA0033116	7	43505936	3.18e-06	0.0784345
LiverW	F2	ASGA0033120	7	43524581	3.18e-06	0.0784345
LiverW	F2	H3GA0021228	7	43613216	3.18e-06	0.0784345
LiverW	F2	MARC0042983	7	43656771	3.37e-06	0.0782388
LiverW	F2	INRA0025193	7	43759525	4.29e-06	0.0773572
LiverW	F2	INRA0025194	7	43810375	3.18e-06	0.0784345
LiverW	F2	ASGA0033158	7	44637934	3.82e-06	0.0779435
LiverW	F2	ALGA0040904	7	44659357	3.82e-06	0.0779435
LiverW	F2	ALGA0040921	7	44849233	1.71e-06	0.0805027
LiverW	F2	ALGA0040925	7	44921235	1.71e-06	0.0805027
LiverW	F2	ASGA0033179	7	44974706	1.71e-06	0.0805027
LiverW	F2	ASGA0033182	7	45004542	3.35e-06	0.0782665
LiverW	F2	H3GA0021282	7	45305380	2.13e-05	-0.0776365
LiverW	F2	INRA0025246	7	45911698	5.77e-07	0.0837512
LiverW	F2	MARC0077571	7	46332094	1.37e-06	0.0809438
LiverW	F2	ALGA0040963	7	46536868	2.92e-06	0.0783245
LiverW	F2	ASGA0033252	7	46959202	1.57e-06	0.0799724
LiverW	F2	MARC0020180	7	47176694	1.07e-06	0.0793224
LiverW	Laiwu	MARC0000730	7	29543539	2.28e-05	-0.088831
LiverW	Laiwu	INRA0024482	7	29619407	1.34e-05	0.0873155
LiverW	Laiwu	ALGA0039868	7	31011932	4.17e-06	0.0949697
LiverW	Laiwu	MARC0098266	7	31945954	4.22e-06	0.0769969
LiverW	Laiwu	M1GA0009851	7	32456532	3.29e-07	-0.112289
LiverW	Laiwu	ASGA0032266	7	32543114	5.53e-06	-0.0980278
LiverW	Laiwu	ALGA0040052	7	33032424	1.16e-05	-0.0954204
LiverW	Laiwu	ASGA0032316	7	33115876	9.95e-08	-0.114767
LiverW	Laiwu	ALGA0040076	7	33299125	6.67e-07	0.0879582
LiverW	Laiwu	ALGA0040094	7	33574487	6.78e-07	-0.0969265
LiverW	Laiwu	DRGA0007481	7	33588453	2.25e-05	-0.0821662
LiverW	Laiwu	ALGA0040191	7	34534816	4.11e-07	-0.111104
LiverW	Laiwu	M1GA0009945	7	34691264	2.72e-07	-0.112132
LiverW	Laiwu	INRA0024788	7	34978383	1e-06	0.0948989
LiverW	Laiwu	MARC0033464	7	35177641	1.42e-07	0.0936173
LiverW	Laiwu	ALGA0040284	7	35422882	2.2e-05	-0.0994418
LiverW	Laiwu	ASGA0032595	7	36497507	5.96e-07	0.0940958
LiverW	Laiwu	ALGA0040328	7	36567674	3.91e-07	-0.113789
LiverW	Laiwu	INRA0024835	7	36697937	6.4e-07	-0.11128
LiverW	Laiwu	ASGA0032671	7	37582457	2.2e-05	-0.0994418
LiverW	Laiwu	DRGA0007517	7	39310256	1.04e-05	-0.10434
LiverW	Laiwu	ALGA0040598	7	39906109	2.72e-06	0.0863547
LiverW	Laiwu	ALGA0040640	7	40398610	6.2e-08	0.0900808
LiverW	Laiwu	M1GA0010156	7	41970043	1.48e-06	-0.105501
SpleenW	DLY	DRGA0006183	5	95090653	3.54e-07	-0.0158737
SpleenW	Erhualian	ALGA0043644	7	97889360	9.82e-07	0.0497346
SpleenW	F2	ALGA0040951	7	45727438	2.2e-06	0.0090194
SpleenW	F2	ASGA0058709	13	124255890	3.94e-06	-0.0103334
SpleenW	F2	ASGA0085447	8	7243056	1.53e-05	-0.00684263
SpleenW	Laiwu	ALGA0119023	12	59454215	1.81e-05	-0.0156422
KindeyW	Laiwu	H3GA0024195	8	5372315	5.96e-06	0.0583206
KindeyW	Laiwu	MARC0072638	12	34381325	1.11e-05	0.0236455
KindeyW	Laiwu	MARC0051913	8	6650113	1.18e-05	0.0567752
KindeyW	Laiwu	ALGA0017362	3	9398736	1.46e-05	0.0250582
KindeyW	Laiwu	ASGA0013249	3	9410336	1.46e-05	0.0250582
KindeyW	Laiwu	H3GA0008566	3	9021679	1.66e-05	0.0249849
KindeyW	Laiwu	ASGA0054919	12	50833122	2.43e-05	0.0332795
KindeyW	Sutai	ASGA0050753	11	48894442	4.93e-06	-0.0349657
KindeyW	Sutai	ALGA0054112	9	94305907	4.99e-06	-0.0322718
KindeyW	Sutai	ASGA0008564	2	3972464	1.02e-05	0.012959
KindeyW	Sutai	M1GA0002416	2	6054851	1.16e-05	-0.0284311
KindeyW	Sutai	ALGA0081025	14	119955763	2.36e-05	-0.0254786
CarcassW	DLY	ASGA0084706	1	82057140	1.68e-05	3.53035
CarcassW	Erhualian	ALGA0040721	7	40889035	1.13e-05	-5.86072
CarcassW	Erhualian	ASGA0053700	12	20949950	1.92e-05	-4.96824
CarcassW	Erhualian	ASGA0032963	7	40847468	3.31e-05	-5.26959
CarcassW	F2	ALGA0025577	4	73326039	1.34e-05	2.41356
CarcassW	F2	DIAS0000346	4	72722997	1.35e-05	2.37511
CarcassW	Laiwu	M1GA0006096	4	100371861	1.48e-06	-11.7897
CarcassW	Laiwu	ALGA0080239	14	107033485	2.26e-06	-11.877
CarcassW	Laiwu	ASGA0056810	13	27982732	5.77e-06	-5.14911
CarcassW	Laiwu	ALGA0076523	14	28452469	8.07e-06	5.10218
CarcassW	Laiwu	H3GA0049524	17	59523757	1.65e-05	-11.1975
CarcassW	Sutai	ASGA0050753	11	48894442	9.95e-08	13.9537
CarcassW	Sutai	CASI0005931	10	39345211	5.23e-06	11.0724
CarcassW	Sutai	H3GA0016504	5	66429637	5.24e-06	12.5221
