# Supplementary material for: Multi-breed genome-wide association study reveals novel loci associated with the weight of internal organs
Source: Genet Sel Evol. 2015 Nov 17;47:87. doi: 10.1186/s12711-015-0168-7 (PMC4647478; doi:10.1186/s12711-015-0168-7)
Supplement: Supplementary file 8 — 10.1186/s12711-015-0168-7 Suggestive significant SNPs for the traits studied in the meta-analysis of GWAS datasets. A total of 148 suggestive significant SNPs were identified. Most of these SNPs were within the QTL regions that were identified by single-population GWAS. Four novel QTL associated with carcass weight were identified in the meta-analysis, which are highlighted in yellow. ** = genome-wide significance level and * = suggestive significance level. [file 12711_2015_168_MOESM8_ESM.xls]

## Sheet: Table S2
Suggestive significant SNPs for the traits studied in meta-GWAS analysis.
Trait	SNP	Chr	Position(bp)	P-value	Significance
HeartW	ASGA0098481	2	920370	2.74e-11	**
HeartW	ALGA0103099	2	1289212	1e-08	**
HeartW	M1GA0025119	2	1021191	1.16e-08	**
HeartW	ALGA0116344	2	1249101	2.1e-08	**
HeartW	DIAS0004764	2	4609545	1.3e-07	**
HeartW	MARC0095814	2	1024375	1.67e-07	**
HeartW	ALGA0112642	2	1505302	2.32e-07	**
HeartW	H3GA0005515	2	2546707	3.9e-07	**
HeartW	H3GA0055977	2	5479542	1.22e-06	*
HeartW	ASGA0008575	2	4872634	3.3e-06	*
HeartW	H3GA0005813	2	7103886	1.4e-05	*
HeartW	INRA0008096	2	2666056	1.68e-05	*
HeartW	ASGA0008857	2	7864133	2.02e-05	*
HeartW	INRA0014995	4	82649197	2.19e-07	**
HeartW	ASGA0020089	4	77161841	1.07e-06	**
HeartW	INRA0014994	4	82528375	1.18e-06	*
HeartW	ALGA0026066	4	83452591	1.29e-06	*
HeartW	H3GA0013118	4	83540674	1.74e-06	*
HeartW	ASGA0020328	4	82079152	2e-06	*
HeartW	ALGA0026003	4	82027009	2.3e-06	*
HeartW	M1GA0005984	4	83650711	4.49e-06	*
HeartW	H3GA0012886	4	74607888	4.59e-06	*
HeartW	MARC0018255	4	84479048	5.18e-06	*
HeartW	ALGA0025588	4	73627243	5.64e-06	*
HeartW	ALGA0026033	4	82307004	6.96e-06	*
HeartW	DRGA0004912	4	79564287	7.22e-06	*
HeartW	ASGA0019987	4	72917468	7.25e-06	*
HeartW	ASGA0020187	4	79089028	8.28e-06	*
HeartW	INRA0014612	4	73495852	8.34e-06	*
HeartW	MARC0015948	4	74872803	1.01e-05	*
HeartW	INRA0014643	4	74999752	1.01e-05	*
HeartW	ALGA0026535	4	95719612	1.02e-05	*
HeartW	ALGA0025824	4	78717398	1.32e-05	*
HeartW	MARC0072324	4	84206952	1.5e-05	*
HeartW	ALGA0025995	4	81940963	1.55e-05	*
HeartW	ALGA0026064	4	83427336	1.62e-05	*
HeartW	ALGA0025658	4	75387791	1.64e-05	*
HeartW	ALGA0025655	4	75301032	1.64e-05	*
HeartW	H3GA0012892	4	75425416	1.68e-05	*
HeartW	MARC0033464	7	35177641	1.87e-08	**
HeartW	MARC0058766	7	34803564	8.54e-08	**
HeartW	H3GA0020824	7	35332373	1.31e-07	**
HeartW	ASGA0032549	7	35356274	1.45e-07	**
HeartW	H3GA0020641	7	32997273	3.71e-07	**
HeartW	ASGA0032302	7	32957768	7.61e-07	**
HeartW	H3GA0020765	7	34755602	8.8e-07	**
HeartW	ASGA0032595	7	36497507	1e-06	**
HeartW	ASGA0032655	7	37395581	1.32e-06	*
HeartW	ASGA0032536	7	35150544	1.32e-06	*
HeartW	ASGA0032526	7	35251345	1.4e-06	*
HeartW	ALGA0040263	7	35017672	1.41e-06	*
HeartW	ALGA0040260	7	35002839	1.52e-06	*
HeartW	INRA0024805	7	35579961	1.6e-06	*
HeartW	ASGA0032571	7	35709335	1.68e-06	*
HeartW	H3GA0020623	7	32858692	1.71e-06	*
HeartW	ALGA0040227	7	34835986	1.93e-06	*
HeartW	ALGA0040076	7	33299125	3.2e-06	*
HeartW	ALGA0039974	7	31822729	4.18e-06	*
HeartW	ASGA0032562	7	35530333	4.67e-06	*
HeartW	MARC0050857	7	31778883	7.11e-06	*
HeartW	MARC0080097	7	32851505	8.11e-06	*
HeartW	MARC0050171	7	32215714	1.1e-05	*
HeartW	ASGA0032322	7	33259683	1.54e-05	*
HeartW	ALGA0040598	7	39906109	1.55e-05	*
HeartW	MARC0098266	7	31945954	1.65e-05	*
HeartW	INRA0024695	7	33388999	1.67e-05	*
HeartW	MARC0044921	7	40265469	1.88e-05	*
HeartW	ASGA0100868	7	31914593	1.95e-05	*
HeartW	ALGA0040370	7	37231172	2.01e-05	*
HeartW	H3GA0020739	7	34556148	2.08e-05	*
HeartW	ASGA0082882	10	32207568	1.08e-05	*
LiverW	MARC0033464	7	35177641	2.86e-15	**
LiverW	ALGA0040640	7	40398610	3.5e-12	**
LiverW	ASGA0032595	7	36497507	4.29e-12	**
LiverW	ALGA0040076	7	33299125	2.03e-11	**
LiverW	ALGA0040598	7	39906109	1.91e-10	**
LiverW	ASGA0032655	7	37395581	4.66e-10	**
LiverW	ASGA0032322	7	33259683	5.84e-10	**
LiverW	MARC0058766	7	34803564	2.59e-09	**
LiverW	ALGA0040328	7	36567674	2.97e-09	**
LiverW	ASGA0032963	7	40847468	3.05e-09	**
LiverW	M1GA0009945	7	34691264	5.93e-09	**
LiverW	ASGA0032536	7	35150544	8.41e-09	**
LiverW	MARC0098266	7	31945954	8.55e-09	**
LiverW	INRA0024788	7	34978383	9.25e-09	**
LiverW	ASGA0032562	7	35530333	1.78e-08	**
LiverW	H3GA0020765	7	34755602	3.35e-08	**
LiverW	ALGA0040227	7	34835986	3.9e-08	**
LiverW	H3GA0020824	7	35332373	4.91e-08	**
LiverW	ASGA0032549	7	35356274	4.92e-08	**
LiverW	MARC0051108	7	40265147	5.31e-08	**
LiverW	M1GA0010112	7	40441888	5.58e-08	**
LiverW	ASGA0032571	7	35709335	7.01e-08	**
LiverW	ASGA0032316	7	33115876	7.99e-08	**
LiverW	ALGA0040260	7	35002839	1.04e-07	**
LiverW	ALGA0040263	7	35017672	1.06e-07	**
LiverW	ASGA0032526	7	35251345	1.11e-07	**
LiverW	INRA0024805	7	35579961	1.21e-07	**
LiverW	ASGA0033120	7	43524581	1.68e-07	**
LiverW	M1GA0010080	7	39816243	1.95e-07	**
LiverW	INRA0024695	7	33388999	2.31e-07	**
LiverW	ASGA0032818	7	39785801	2.36e-07	**
LiverW	ASGA0033013	7	41350596	4.14e-07	**
LiverW	MARC0104632	7	41580980	4.44e-07	**
LiverW	H3GA0021101	7	40774305	4.47e-07	**
LiverW	ALGA0040717	7	41004531	6.62e-07	**
LiverW	ASGA0032930	7	40711777	6.97e-07	**
LiverW	H3GA0021141	7	41322437	1.01e-06	**
LiverW	ALGA0040388	7	37354942	1.03e-06	**
LiverW	ASGA0032302	7	32957768	1.52e-06	*
LiverW	H3GA0020641	7	32997273	1.53e-06	*
LiverW	ASGA0032705	7	38099549	1.56e-06	*
LiverW	ALGA0040284	7	35422882	1.64e-06	*
LiverW	ASGA0033179	7	44974706	2.11e-06	*
LiverW	ALGA0040739	7	41202819	2.18e-06	*
LiverW	MARC0022673	7	41217232	2.21e-06	*
LiverW	H3GA0021114	7	40927407	2.62e-06	*
LiverW	ALGA0040191	7	34534816	3.94e-06	*
LiverW	M1GA0010127	7	41140990	4.24e-06	*
LiverW	ALGA0039868	7	31011932	4.49e-06	*
LiverW	ALGA0039950	7	31500144	4.84e-06	*
LiverW	MARC0020180	7	47176694	5.91e-06	*
LiverW	H3GA0021132	7	41265270	6.44e-06	*
LiverW	H3GA0020739	7	34556148	6.45e-06	*
LiverW	MARC0050857	7	31778883	6.55e-06	*
LiverW	DRGA0007462	7	32499186	7.21e-06	*
LiverW	ASGA0032266	7	32543114	7.4e-06	*
LiverW	ALGA0039974	7	31822729	8.66e-06	*
LiverW	H3GA0020623	7	32858692	9.45e-06	*
LiverW	MARC0080097	7	32851505	1e-05	*
LiverW	ALGA0040148	7	33991469	1.02e-05	*
LiverW	ALGA0040801	7	41984352	1.24e-05	*
LiverW	ALGA0040856	7	43166101	1.26e-05	*
LiverW	ALGA0040094	7	33574487	1.37e-05	*
LiverW	H3GA0021153	7	41762040	1.41e-05	*
LiverW	ASGA0033158	7	44637934	1.64e-05	*
LiverW	ALGA0040847	7	42805399	1.67e-05	*
LiverW	ALGA0040963	7	46536868	1.7e-05	*
LiverW	MARC0074480	7	42999450	1.99e-05	*
LiverW	MARC0050171	7	32215714	1.99e-05	*
KidneyW	ASGA0050753	11	48894442	2.11e-05	*
CarcassW	ASGA0050753	11	48894442	5.75e-07	**
CarcassW	ALGA0019560	3	68726961	1.36e-06	*
CarcassW	ALGA0080239	14	107033485	5.92e-06	*
CarcassW	M1GA0006096	4	100371861	9.09e-06	*
CarcassW	CASI0009856	1	295043824	9.57e-06	*
CarcassW	ASGA0040022	8	136956466	1.63e-05	*
CarcassW	ASGA0072134	16	6689451	2.03e-05	*
